# Supplementary material for: Simultaneous sulfate and nitrate reduction in coastal sediments
Source: ISME Commun. 2023 Mar 8;3:17. doi: 10.1038/s43705-023-00222-y (PMC9992702; doi:10.1038/s43705-023-00222-y)
Supplement: Supplementary file 2 — Supplementary Tables 4, 5 [file 43705_2023_222_MOESM2_ESM.xlsx]

## Sheet: Supplementary table 4. 
Supplementary table 4. Transcript abundance of rpoB and nrfA in metatranscriptomes
	nrfA count normalized by total RpoB counts										Averages				Standard Error
	0 - 1 cm			2 - 4 cm			6 - 8 cm				0 - 1 cm	2 - 4 cm	6 - 8 cm		0 - 1 cm	2 - 4 cm	6 - 8 cm
	1766_A_q28	1766_D_q28	1766_G_q28	1766_B_q28	1766_E_q28	1766_H_q28	1766_C_q28	1766_F_q28	1766_I_q28
Total rpoB transcripts	37765	35927	43719	13338	13090	13498	14064	16282	13670		39137	13308.7	14672		4073.16	205.576	1408.15
Total nrfA transcripts	450	302	405	371	432	450	489	362	714		385.667	417.667	521.667		75.8705	41.4045	178.259
Desulfobacterota rpoB transcripts*	2918	2683	2949	2655	3189	2922	2965	3596	3051		2850	2922	3204		145.454	267	342.194
Desulfobacterota nrfA transcripts*	156	95	131	156	116	117	122	108	182		127.333	129.667	137.333		30.6649	22.8108	39.3107
* note that these were taken from organisms classified as "Deltaproteobacteria" or "Thermoduslfobacteria" by Kaiju. Transcripts identified within the "Deltaproteobacteria" that were further classified within the Mxyococcales or SAR324 were substracted from the total

## Sheet: Supplementary Table 5
Supplementary table 5. Phylogenetic assignments of nrfA transcripts.
		nrfA count normalized by total RpoB counts										Averages				Standard Error
Known sulfur metabolism		0 - 1 cm			2 - 4 cm			6 - 8 cm				0 - 1 cm	2 - 4 cm	6 - 8 cm		0 - 1 cm	2 - 4 cm	6 - 8 cm
		1766_A_q28	1766_D_q28	1766_G_q28	1766_B_q28	1766_E_q28	1766_H_q28	1766_C_q28	1766_F_q28	1766_I_q28
S reduction* /	Desulfobacterota	0.0105709	0.00738187	0.00842883	0.0290929	0.0194073	0.0239912	0.0216362	0.0178316	0.0359425		0.00879385	0.0241638	0.0251367		0.00162553	0.00484512	0.00954942
Sulfur disproportionation	Unclassified Planctomycetes	0.00155236	0	0.000446983	0.000837207	0.00682455	0.00268867	0.00674891	0.00154312	0.00265484		0.000666449	0.00345014	0.00364896		0.000799113	0.00306544	0.00274158
	Planctomycetia	0.000147844	0	6.38548e-05	0.000627905	0	0.00227503	0	0.000514372	0		7.05663e-05	0.000967645	0.000171457		7.41502e-05	0.00117495	0.000296973
	Phycisphaerae	0.000665299	0	0	0.00167441	0	0.00186139	0.000595492	0.000514372	0.00122531		0.000221766	0.0011786	0.000778392		0.00038411	0.00102497	0.000389163
	Acidobacteria	0.00036961	0.000310815	0.000191564	0	0.00170614	0.000827283	0.00198497	0.00188603	0.000612655		0.000290663	0.000844473	0.00149455		9.07176e-05	0.000853198	0.000765346
	Ignavibacteriae	0.000443532	0.000233112	0	0.000209302	0.000426534	0.00165457	0.00119098	0.00137166	0.00694343		0.000225548	0.000763467	0.00316869		0.000221863	0.00077932	0.00327027
	Clostridia	0.000221766	0	0	0.00125581	0	0.00165457	0	0	0		7.39221e-05	0.000970126	0		0.000128037	0.000863487	0
	unclassified Nitrospira / Nitrospirales	0.000147844	0	0	0.00104651	0.000426534	0	0.00178648	0.00154312	0.00122531		4.92814e-05	0.000491014	0.0015183		8.53578e-05	0.000526226	0.000281404
	Coriobacteriia	7.39221e-05	0	0	0	0	0	0	0	0		2.46407e-05	0	0		4.26789e-05	0	0
	Anaerolineae	0	0	0	0	0	0	0.000793989	0	0.00163375		0	0	0.000809246		0	0	0.000816981
	unclassified Gemmatimonadetes	0	0	0	0.00188372	0	0	0	0	0		0	0.000627905	0		0	0.00108756	0
	unclassified Candidatus Omnitrophica	0	0	0	0	0	0	0.000396995	0	0		0	0	0.000132332		0	0	0.000229205
	unclassified Armatimonadetes	0	0	0	0	0	0	0.000396995	0	0		0	0	0.000132332		0	0	0.000229205
	Bacilli	0.000221766	0	0	0	0	0	0	0	0		7.39221e-05	0	0		0.000128037	0	0
	Myxococcota	0.000960987	0	0	0.00376743	0.00533168	0.000206821	0.00258047	0.000685829	0.00122531		0.000320329	0.00310198	0.0014972		0.000554826	0.00262644	0.000976143
Both	Alteromonadales	0.00118275	0.000543927	0.00146866	0	0	0.00165457	0.000396995	0.000171457	0.00183797		0.00106511	0.000551522	0.000802139		0.000473457	0.000955264	0.000904113
	Chromatiales	0.000665299	0.000466223	0.00172408	0	0	0.00206821	0	0.000342914	0		0.000951867	0.000689403	0.000114305		0.000676122	0.00119408	0.000197982
	Chloroflexi	0.000295688	0	0	0	0.000853069	0	0.000992487	0	0		9.85627e-05	0.000284356	0.000330829		0.000170716	0.000492519	0.000573012
	Enterobacterales	0	0.000155408	0.000510838	0.000837207	0.00213267	0.00186139	0	0.00634392	0.00245062		0.000222082	0.00161042	0.00293151		0.000261864	0.000683224	0.00319918
	Vibrionales	0	0.000543927	0.0019795	0	0	0	0	0	0		0.000841142	0	0		0.00102267	0	0
	Spirochaeta	0	0	0	0	0	0.00206821	0	0	0		0	0.000689403	0		0	0.00119408	0
	Verrucomicrobia	0.00170021	0.000543927	0.00102168	0.000837207	0.00319901	0	0.00178648	0.000171457	0.00388015		0.0010886	0.0013454	0.00194603		0.000581038	0.00165895	0.00185949
												#DIV/0!	#DIV/0!	#DIV/0!		#DIV/0!	#DIV/0!	#DIV/0!
Sulfide oxidation	Epsilonproteobacteria	0.000591376	0	0.000702402	0	0	0.00372277	0.000793989	0	0.000612655		0.00043126	0.00124092	0.000468882		0.000377585	0.00214934	0.000416062
	Chlorobi	0	7.77039e-05	0	0	0	0	0.000198497	0.000171457	0.00245062		2.59013e-05	0	0.000940192		4.48623e-05	0	0.00130814
	Cyanobacteria	0.000147844	7.77039e-05	0	0	0.000426534	0	0.000396995	0	0		7.51827e-05	0.000142178	0.000132332		7.39543e-05	0.00024626	0.000229205
	Candidatus Rokubacteria	0	0	0	0.000209302	0	0	0	0	0		0	6.97672e-05	0		0	0.00012084	0
	Betaproteobacteria	0	0	0	0	0.000426534	0	0	0	0		0	0.000142178	0		0	0.00024626	0
	Rhodobacterales	0	0	0	0	0	0	0.000198497	0	0		0	0	6.61658e-05		0	0	0.000114602
Neither	Bacteroidetes	0.00746613	0.00551697	0.00402285	0.0226046	0.015142	0.0349527	0.0244152	0.0109733	0.0490124		0.00566865	0.0242331	0.0281336		0.00172664	0.0100053	0.0192903
	Actinobacteria	0	0	0	0	0.000639801	0	0.000396995	0	0		0	0.000213267	0.000132332		0	0.000369389	0.000229205
	Aeromonodales	0.000147844	0	0.00012771	0	0	0	0.000793989	0	0		9.18512e-05	0	0.000264663		8.018e-05	0	0.00045841
	Bacteriovoracales	0.000295688	0.000155408	0	0	0	0	0	0	0		0.000150365	0	0		0.000147909	0	0
	Burkholderiales	7.39221e-05	0	0	0.000418603	0.00149287	0	0	0.000342914	0		2.46407e-05	0.000637158	0.000114305		4.26789e-05	0.000770058	0.000197982
	Caldilineae	7.39221e-05	0	0	0	0	0	0	0	0		2.46407e-05	0	0		4.26789e-05	0	0
	Calditrichaeota bacterium	7.39221e-05	0	0.00012771	0	0.00170614	0.000413642	0	0	0		6.72105e-05	0.000706593	0		6.41188e-05	0.000889995	0
	Candidatus Lindowbacteria	0	0	0	0	0.000426534	0	0	0.000514372	0		0	0.000142178	0.000171457		0	0.00024626	0.000296973
	Candidatus Thermofonsia	0.000221766	0	0	0	0	0	0	0	0		7.39221e-05	0	0		0.000128037	0	0
	Craspedida	7.39221e-05	0	0	0	0	0	0	0	0		2.46407e-05	0	0		4.26789e-05	0	0
	Chrysiogenales	0	0	0	0.000837207	0	0	0	0	0		0	0.000279069	0		0	0.000483362	0
	Deinococci	7.39221e-05	0	0	0	0.000213267	0	0	0	0		2.46407e-05	7.1089e-05	0		4.26789e-05	0.00012313	0
	Holophagales	0	0	0	0	0	0.000620462	0	0	0		0	0.000206821	0		0	0.000358224	0
	Kiritimatiellae	0.00110883	0.00124326	0.000766257	0.000837207	0.0012796	0.000206821	0.00138948	0.00188603	0.00837296		0.00103945	0.000774543	0.00388282		0.000245955	0.000539129	0.00389649
	Opitutae	0.000295688	0.000466223	0.000255419	0.000418603	0.00319901	0	0.000992487	0	0.000408437		0.00033911	0.00120587	0.000466975		0.000111909	0.00173875	0.000498826
	Pasteurellales	0.000147844	0	0.00012771	0.000209302	0	0	0	0	0.000408437		9.18512e-05	6.97672e-05	0.000136146		8.018e-05	0.00012084	0.000235811
	Thecamonas	7.39221e-05	0	0	0	0	0	0	0	0		2.46407e-05	0	0		4.26789e-05	0	0
	unclassified Lentisphaerae	0	0.000310815	0	0	0	0.000206821	0	0	0		0.000103605	6.89403e-05	0		0.000179449	0.000119408	0
	Acidimicrobiia	0	0	0	0	0.000213267	0	0	0	0		0	7.1089e-05	0		0	0.00012313	0
	candidate division KSB1	0	0	0	0	0.000213267	0	0.000793989	0	0		0	7.1089e-05	0.000264663		0	0.00012313	0.00045841
	candidate division WOR-3	0	0	0	0	0	0	0.000198497	0	0.000204218		0	0	0.000134239		0	0	0.000116289
	Ardenticatenia	0	0	0	0	0	0	0.000198497	0	0.000204218		0	0	0.000134239		0	0	0.000116289
	Bdellovibrionales	0	0	0	0	0	0	0.000198497	0	0		0	0	6.61658e-05		0	0	0.000114602
	Vicinamibacteraceae	0	0	0	0	0	0	0.000396995	0	0		0	0	0.000132332		0	0	0.000229205
unknown	unclassified	0.00147844	0.00139867	0.00153251	0.00313953	0.00853069	0.00517052	0.0113143	0.00737266	0.0124573		0.00146988	0.00561358	0.0103814		6.73324e-05	0.00272275	0.00266762
* S-reduction includes known sulfate reducers, sulfate disproprortionaters and organisms which for example do thiosulfate reduction
